# Supplementary material for: Comparative analysis of Hmx expression and the distribution of neuronal somata in the trigeminal ganglion in lamprey and shark: insights into the homology of the trigeminal nerve branches and the evolutionary origin of the vertebrate jaw
Source: Zoological Lett. 2023 Dec 5;9:23. doi: 10.1186/s40851-023-00222-9 (PMC10696661; doi:10.1186/s40851-023-00222-9)
Supplement: Supplementary file 2 — Additional file 2. [file 40851_2023_222_MOESM2_ESM.xlsx]

## Sheet: Sheet1
ganename	species name	accession number
A. radiata Hmx1	Amblyraja radiata	XP_032874846.1
C. carcharias Hmx1	Carcharodon carcharias	XP_041036033.1
C. milii Hmx1	Callorhinchus milii	XP_042195332.1
C. punctatum Hmx1	Chiloscyllium punctatum	Chipu0003159.p1
D. rerio Hmx1	Danio rerio	NP_001106998.1
G. gallus Hmx1	Gallus gallus	NP_990864.2
H. sapiens Hmx1	Homo sapiens	NP_061815.2
M. musculus Hmx1	Mus musculus	NP_034575.1
S. canicula Hmx1	Scyliorhinus canicula	XP_038648063.1
T. sirtalis Hmx1	Thamnophis sirtalis	XP_013926293.1
A. carolinensis Hmx2	Anolis carolinensis	XP_003218649.1
A. radiata Hmx2	Amblyraja radiata	XP_032889655.1
C. carcharias Hmx2	Carcharodon carcharias	XP_041066121.1
C. milii Hmx2	Callorhinchus milii	XP_042192935.1
C. punctatum Hmx2	Chiloscyllium punctatum	Chipu0000670.p1
D. rerio Hmx2	Danio rerio	NP_001108570.3
G. gallus Hmx2	Gallus gallus	XP_040530626.1
H. sapiens Hmx2	Homo sapiens	NP_005510.1
M. musculus Hmx2	Mus musculus	NP_001355289.1
S. canicula Hmx2	Scyliorhinus canicula	XP_038629724.1
X. tropicalis Hmx2	Xenopus tropicalis	XP_002937849.1
A. radiata Hmx3	Amblyraja radiata	XP_032889656.1
C. carcharias Hmx3	Carcharodon carcharias	XP_041065900.1
C. milii Hmx3	Callorhinchus milii	XP_042192893.1
C. punctatum Hmx3	Chiloscyllium punctatum	Chipu0000669.p1
D. rerio Hmx3	Danio rerio	NP_571709.2
G. gallus Hmx3	Gallus gallus	XP_046776354.1
H. sapiens Hmx3	Homo sapiens	NP_001099044.1
M. musculus Hmx3	Mus musculus	NP_032283.3
S. canicula Hmx3	Scyliorhinus canicula	XP_038629600.1
T. sirtalis Hmx3	Thamnophis sirtalis	XP_013918275.1
X. tropicalis Hmx3	Xenopus tropicalis	NP_001072829.1
A. radiata Hmx4	Amblyraja radiata	XP_032874834.1
C. carcharias Hmx4	Carcharodon carcharias	XP_041056090.1
C. milii Hmx4	Callorhinchus milii	XP_007889664.1
C. punctatum Hmx4	Chiloscyllium punctatum	Chipu0003160.p1
D. rerio Hmx4	Danio rerio	NP_001038836.2
G. gallus Hmx4	Gallus gallus	AAA79164.1
S. canicula Hmx4	Scyliorhinus canicula	XP_038648066.1
X. tropicalis Hmx4	Xenopus tropicalis	XP_002940265.1
C. punctatum SsHmx	Chiloscyllium punctatum	Chipu0003157.p1
S. canicula SsHmx	Scyliorhinus canicula	XP_038648064.1
